# Supplementary material for: Crystal structure of N-(3-hy­droxy­phenyl)succinimide
Source: Acta Crystallogr Sect E Struct Rep Online. 2014 Aug 1;70(Pt 9):o927. doi: 10.1107/S1600536814016328 (PMC4186091; doi:10.1107/S1600536814016328)
Supplement: Supplementary file 1 [file e-70-0o927-sup1.cif]

##############################################################################
#                                                                            #
# This CIF contains the data in a paper accepted for publication in          #
# Acta Crystallographica Section E. It conforms to the requirements of       #
# Notes for Authors for Acta Crystallographica Section E, and has been       #
# peer reviewed under the auspices of the IUCr Commission on Journals.       #
#                                                                            #
# Full details of the Crystallographic Information File format               #
# are given in the paper "The Crystallographic Information File (CIF):       #
# a New Standard Archive File for Crystallography" by S. R. Hall, F. H.      #
# Allen and I. D. Brown [Acta Cryst. (1991), A47, 655-685].                  #
#                                                                            #
# The current version of the core CIF dictionary is obtainable from          #
# ftp://ftp.iucr.org/pub/cif_core.dic.                                       #
#                                                                            #
# Software is freely available for graphical display of the structure(s)     #
# in this CIF. For information consult the CIF software page                 #
# http://www.iucr.org/resources/cif/software.                                #
#                                                                            #
# This file may be used for bona fide research purposes within the           #
# scientific community so long as proper attribution is given to the journal # 
# article from which it was obtained.                                        #
#                                                                            #
##############################################################################
data_I
_audit_creation_method     SHELXL-97
_journal_date_recd_electronic     2014-07-08
_journal_date_accepted     2014-07-14
_journal_name_full     'Acta Crystallographica, Section E'
_journal_year     2014
_journal_volume     70
_journal_issue      9
_journal_page_first     o927
_journal_page_last     o927
_journal_paper_category     HO
_journal_paper_doi     10.1107/S1600536814016328
_journal_coeditor_code     SU2752
_publ_contact_author_name     'S Sreenivasa'
_publ_contact_author_address
;
Department of Studies and Research in Chemistry
Tumkur University, Tumkur
Karnataka 572 103, India
;
_publ_contact_author_email     'drsreenivasa@yahoo.co.in'
_publ_contact_author_fax     ?
_publ_contact_author_phone     '+919620230672'
_publ_section_title
;
Crystal structure of <i>N</i>-(3-hydroxyphenyl)succinimide
;
_publ_section_title_footnote     .
loop_
    _publ_author_name
    _publ_author_footnote
    _publ_author_address
    'Suchetan, P. A.' .
;
Department of Studies and Research in Chemistry, U.C.S.,
Tumkur University, Tumkur
Karnataka 572 103,
India
;
    'Naveen, S.' .
;
Institution of Excellence,
Vijnana Bhavan,
University of Mysore,
Manasagangotri,
Mysore 570023,
India
;
    'Lokanath, N. K.' .
;
Department of Studies in Physics, University of Mysore, Manasagangotri,
Mysore,
India
;
    'Sreenivasa, S.' .
;
Department of Studies and Research in Chemistry
Tumkur University, Tumkur
Karnataka 572 103,
India
;
_database_code_depnum_ccdc_archive     'CCDC 1013858'
_chemical_name_systematic
;
1-(3-Hydroxyphenyl)pyrrolidine-2,5-dione
;
_chemical_name_common
;
<i>N</i>-(3-Hydroxyphenyl)succinimide
;
_chemical_formula_moiety     'C10 H9 N O3'
_chemical_formula_sum     'C10 H9 N O3'
_chemical_formula_iupac     'C10 H9 N O3'
_chemical_formula_weight     191.18
_chemical_melting_point     393
_symmetry_cell_setting     monoclinic
_symmetry_space_group_name_H-M     'P 21/c'
_symmetry_space_group_name_hall     '-P 2ybc'
loop_
    _symmetry_equiv_pos_site_id
    _symmetry_equiv_pos_as_xyz
    1 x,y,z
    2 -x,1/2+y,1/2-z
    3 -x,-y,-z
    4 x,1/2-y,1/2+z
_cell_length_a     11.432(2)
_cell_length_b     7.6567(14)
_cell_length_c     10.115(2)
_cell_angle_alpha     90.00
_cell_angle_beta     98.688(7)
_cell_angle_gamma     90.00
_cell_volume     875.2(3)
_cell_formula_units_Z     4
_cell_measurement_reflns_used     25
_cell_measurement_theta_min     3.9
_cell_measurement_theta_max     60.0
_cell_measurement_temperature     293(2)
_cell_special_details     Prism
_exptl_crystal_description     prism
_exptl_crystal_colour     colourless
_exptl_crystal_size_max     0.42
_exptl_crystal_size_mid     0.31
_exptl_crystal_size_min     0.19
_exptl_crystal_density_diffrn     1.451
_exptl_crystal_density_meas     ?
_exptl_crystal_density_method     'not measured'
_exptl_crystal_F_000     400
_exptl_absorpt_coefficient_mu     0.909
_exptl_absorpt_correction_type     multi-scan
_exptl_absorpt_process_details     '(SADABS; Bruker, 2009)'
_exptl_absorpt_correction_T_min     0.749
_exptl_absorpt_correction_T_max     0.841
_exptl_special_details     ?
_diffrn_ambient_temperature     293(2)
_diffrn_radiation_type     CuK\a
_diffrn_radiation_wavelength     1.54178
_diffrn_radiation_source     'fine-focus sealed tube'
_diffrn_radiation_monochromator     graphite
_diffrn_measurement_device_type     'Bruker APEXII'
_diffrn_measurement_method     'phi and \f scans'
_diffrn_detector_area_resol_mean     ?
_diffrn_reflns_number     3786
_diffrn_reflns_av_R_equivalents     0.0284
_diffrn_reflns_av_sigmaI/netI     0.0305
_diffrn_reflns_theta_min     3.91
_diffrn_reflns_theta_max     59.98
_diffrn_reflns_theta_full     59.98
_diffrn_measured_fraction_theta_max     0.947
_diffrn_measured_fraction_theta_full     0.947
_diffrn_reflns_limit_h_min     -12
_diffrn_reflns_limit_h_max     12
_diffrn_reflns_limit_k_min     -7
_diffrn_reflns_limit_k_max     8
_diffrn_reflns_limit_l_min     -5
_diffrn_reflns_limit_l_max     11
_diffrn_standards_number     ?
_diffrn_standards_interval_count     ?
_diffrn_standards_interval_time     ?
_diffrn_standards_decay_%     ?
_refine_special_details
;
Refinement of <i>F</i>^2^ against ALL reflections. The weighted <i>R</i>-factor
<i>wR</i> and goodness of fit <i>S</i> are based on <i>F</i>^2^, conventional
<i>R</i>-factors <i>R</i> are based on <i>F</i>, with <i>F</i> set to zero for
negative <i>F</i>^2^. The threshold expression of <i>F</i>^2^ >
2\s(<i>F</i>^2^) is used only for calculating <i>R</i>-factors(gt) <i>etc</i>.
and is not relevant to the choice of reflections for refinement.
<i>R</i>-factors based on <i>F</i>^2^ are statistically about twice as large
as those based on <i>F</i>, and <i>R</i>- factors based on ALL data will be
even larger.
;
_reflns_number_total     1234
_reflns_number_gt     1207
_reflns_threshold_expression     I>2\s(I)
_refine_ls_structure_factor_coef     Fsqd
_refine_ls_matrix_type     full
_refine_ls_R_factor_all     0.0460
_refine_ls_R_factor_gt     0.0440
_refine_ls_wR_factor_gt     0.1260
_refine_ls_wR_factor_ref     0.1397
_refine_ls_goodness_of_fit_ref     1.199
_refine_ls_restrained_S_all     1.199
_refine_ls_number_reflns     1234
_refine_ls_number_parameters     131
_refine_ls_number_restraints     0
_refine_ls_hydrogen_treatment     mixed
_refine_ls_weighting_scheme     calc
_refine_ls_weighting_details
         'calc w=1/[\s^2^(Fo^2^)+(0.0766P)^2^+0.2946P] where P=(Fo^2^+2Fc^2^)/3'
_atom_sites_solution_hydrogens     geom
_atom_sites_solution_primary     direct
_atom_sites_solution_secondary     difmap
_refine_ls_shift/su_max     0.000
_refine_ls_shift/su_mean     0.000
_refine_diff_density_max     0.161
_refine_diff_density_min     -0.232
_refine_ls_extinction_method     none
_refine_ls_extinction_coef     ?
loop_
    _atom_type_symbol
    _atom_type_description
    _atom_type_scat_dispersion_real
    _atom_type_scat_dispersion_imag
    _atom_type_scat_source
    'C' 'C' 0.0181 0.0091
                         'International Tables Vol C Tables 4.2.6.8 and 6.1.1.4'
    'H' 'H' 0.0000 0.0000
                         'International Tables Vol C Tables 4.2.6.8 and 6.1.1.4'
    'N' 'N' 0.0311 0.0180
                         'International Tables Vol C Tables 4.2.6.8 and 6.1.1.4'
    'O' 'O' 0.0492 0.0322
                         'International Tables Vol C Tables 4.2.6.8 and 6.1.1.4'
_computing_data_collection     'APEX2 (Bruker, 2009)'
_computing_cell_refinement     'APEX2 and SAINT-Plus (Bruker, 2009)'
_computing_data_reduction     'SAINT-Plus and XPREP (Bruker, 2009)'
_computing_structure_solution     'SHELXS97 (Sheldrick, 2008)'
_computing_structure_refinement     'SHELXL97 (Sheldrick, 2008)'
_computing_molecular_graphics     'Mercury (Macrae <i>et al.</i>, 2008)'
_computing_publication_material     'SHELXL97 (Sheldrick, 2008)'
loop_
    _atom_site_type_symbol
    _atom_site_label
    _atom_site_fract_x
    _atom_site_fract_y
    _atom_site_fract_z
    _atom_site_U_iso_or_equiv
    _atom_site_thermal_displace_type
    _atom_site_calc_flag
    _atom_site_refinement_flags
    _atom_site_occupancy
    _atom_site_disorder_assembly
    _atom_site_disorder_group
    O O1 0.91904(12) 0.1492(2) 0.88087(15) 0.0436(5) Uani d . 1.000 . .
    O O2 0.56202(12) -0.1251(2) 0.82562(16) 0.0482(5) Uani d . 1.000 . .
    O O3 0.92280(13) -0.1661(2) 0.43867(15) 0.0454(5) Uani d . 1.000 . .
    N N1 0.74293(13) 0.0058(2) 0.82293(16) 0.0293(5) Uani d . 1.000 . .
    C C1 0.74308(15) -0.0001(2) 0.68070(19) 0.0281(6) Uani d . 1.000 . .
    C C2 0.83725(16) -0.0782(2) 0.63281(18) 0.0300(6) Uani d . 1.000 . .
    C C3 0.83605(17) -0.0861(3) 0.49542(19) 0.0326(6) Uani d . 1.000 . .
    C C4 0.74209(18) -0.0147(3) 0.4099(2) 0.0391(7) Uani d . 1.000 . .
    C C5 0.64917(18) 0.0627(3) 0.4603(2) 0.0407(7) Uani d . 1.000 . .
    C C6 0.64839(17) 0.0704(3) 0.5970(2) 0.0361(6) Uani d . 1.000 . .
    C C7 0.65000(16) -0.0592(2) 0.8850(2) 0.0327(6) Uani d . 1.000 . .
    C C8 0.68144(17) -0.0292(3) 1.0320(2) 0.0374(7) Uani d . 1.000 . .
    C C9 0.80476(18) 0.0493(3) 1.0518(2) 0.0367(6) Uani d . 1.000 . .
    C C10 0.83298(16) 0.0764(2) 0.91334(19) 0.0313(6) Uani d . 1.000 . .
    H H2 0.90020 -0.12450 0.69140 0.0360 Uiso c R 1.000 . .
    H H3 0.978(3) -0.223(5) 0.502(4) 0.088(10) Uiso d . 1.000 . .
    H H4 0.74170 -0.01900 0.31800 0.0470 Uiso c R 1.000 . .
    H H5 0.58650 0.11000 0.40200 0.0490 Uiso c R 1.000 . .
    H H6 0.58570 0.12170 0.63140 0.0430 Uiso c R 1.000 . .
    H H8A 0.68090 -0.13840 1.08050 0.0450 Uiso c R 1.000 . .
    H H8B 0.62560 0.05040 1.06340 0.0450 Uiso c R 1.000 . .
    H H9A 0.80610 0.15940 1.09940 0.0440 Uiso c R 1.000 . .
    H H9B 0.86130 -0.02960 1.10190 0.0440 Uiso c R 1.000 . .
loop_
    _atom_site_aniso_label
    _atom_site_aniso_U_11
    _atom_site_aniso_U_22
    _atom_site_aniso_U_33
    _atom_site_aniso_U_12
    _atom_site_aniso_U_13
    _atom_site_aniso_U_23
    O1 0.0306(8) 0.0573(10) 0.0443(9) -0.0123(7) 0.0103(7) -0.0083(7)
    O2 0.0306(8) 0.0641(10) 0.0501(9) -0.0141(7) 0.0066(7) 0.0068(8)
    O3 0.0417(9) 0.0634(10) 0.0328(9) 0.0051(7) 0.0110(7) -0.0054(7)
    N1 0.0224(8) 0.0360(9) 0.0305(9) -0.0012(6) 0.0071(6) 0.0000(6)
    C1 0.0248(10) 0.0305(10) 0.0290(10) -0.0052(7) 0.0045(8) 0.0009(7)
    C2 0.0248(10) 0.0362(11) 0.0283(10) -0.0014(8) 0.0021(8) 0.0010(8)
    C3 0.0302(10) 0.0375(11) 0.0304(10) -0.0074(8) 0.0060(8) -0.0009(8)
    C4 0.0377(12) 0.0478(13) 0.0299(10) -0.0099(9) -0.0010(9) 0.0044(9)
    C5 0.0308(11) 0.0470(13) 0.0406(12) -0.0039(9) -0.0067(9) 0.0116(9)
    C6 0.0241(10) 0.0386(11) 0.0452(12) -0.0010(8) 0.0043(8) 0.0051(9)
    C7 0.0250(10) 0.0340(10) 0.0405(11) 0.0024(8) 0.0100(9) 0.0054(8)
    C8 0.0349(11) 0.0431(12) 0.0371(11) 0.0054(8) 0.0151(9) 0.0020(8)
    C9 0.0333(11) 0.0447(11) 0.0333(11) 0.0060(9) 0.0085(8) -0.0043(9)
    C10 0.0250(10) 0.0345(11) 0.0353(11) 0.0028(8) 0.0072(8) -0.0048(8)
_geom_special_details
;
 Bond distances, angles etc. have been calculated using the
 rounded fractional coordinates. All su's are estimated
 from the variances of the (full) variance-covariance matrix.
 The cell esds are taken into account in the estimation of
 distances, angles and torsion angles
;
loop_
    _geom_bond_atom_site_label_1
    _geom_bond_atom_site_label_2
    _geom_bond_site_symmetry_1
    _geom_bond_site_symmetry_2
    _geom_bond_distance
    _geom_bond_publ_flag
    O1 C10 . . 1.218(2) no
    O2 C7 . . 1.202(2) no
    O3 C3 . . 1.364(3) no
    O3 H3 . . 0.94(4) no
    N1 C1 . . 1.440(2) no
    N1 C7 . . 1.404(2) no
    N1 C10 . . 1.380(2) no
    C1 C2 . . 1.382(2) no
    C1 C6 . . 1.380(3) no
    C2 C3 . . 1.389(3) no
    C3 C4 . . 1.386(3) no
    C4 C5 . . 1.380(3) no
    C5 C6 . . 1.385(3) no
    C7 C8 . . 1.494(3) no
    C8 C9 . . 1.518(3) no
    C9 C10 . . 1.498(3) no
    C2 H2 . . 0.9300 no
    C4 H4 . . 0.9300 no
    C5 H5 . . 0.9300 no
    C6 H6 . . 0.9300 no
    C8 H8A . . 0.9700 no
    C8 H8B . . 0.9700 no
    C9 H9A . . 0.9700 no
    C9 H9B . . 0.9700 no
loop_
    _geom_angle_atom_site_label_1
    _geom_angle_atom_site_label_2
    _geom_angle_atom_site_label_3
    _geom_angle_site_symmetry_1
    _geom_angle_site_symmetry_2
    _geom_angle_site_symmetry_3
    _geom_angle
    _geom_angle_publ_flag
    C3 O3 H3 . . . 112(2) no
    C1 N1 C10 . . . 124.14(15) no
    C7 N1 C10 . . . 112.43(16) no
    C1 N1 C7 . . . 123.43(15) no
    N1 C1 C6 . . . 118.80(16) no
    C2 C1 C6 . . . 122.34(18) no
    N1 C1 C2 . . . 118.85(16) no
    C1 C2 C3 . . . 118.63(17) no
    O3 C3 C4 . . . 117.31(17) no
    C2 C3 C4 . . . 119.80(18) no
    O3 C3 C2 . . . 122.87(18) no
    C3 C4 C5 . . . 120.42(19) no
    C4 C5 C6 . . . 120.57(19) no
    C1 C6 C5 . . . 118.24(19) no
    O2 C7 N1 . . . 123.91(18) no
    N1 C7 C8 . . . 107.82(16) no
    O2 C7 C8 . . . 128.27(18) no
    C7 C8 C9 . . . 105.74(16) no
    C8 C9 C10 . . . 104.97(16) no
    O1 C10 C9 . . . 127.74(18) no
    N1 C10 C9 . . . 108.71(16) no
    O1 C10 N1 . . . 123.55(18) no
    C1 C2 H2 . . . 121.00 no
    C3 C2 H2 . . . 121.00 no
    C3 C4 H4 . . . 120.00 no
    C5 C4 H4 . . . 120.00 no
    C4 C5 H5 . . . 120.00 no
    C6 C5 H5 . . . 120.00 no
    C1 C6 H6 . . . 121.00 no
    C5 C6 H6 . . . 121.00 no
    C7 C8 H8A . . . 111.00 no
    C7 C8 H8B . . . 111.00 no
    C9 C8 H8A . . . 111.00 no
    C9 C8 H8B . . . 111.00 no
    H8A C8 H8B . . . 109.00 no
    C8 C9 H9A . . . 111.00 no
    C8 C9 H9B . . . 111.00 no
    C10 C9 H9A . . . 111.00 no
    C10 C9 H9B . . . 111.00 no
    H9A C9 H9B . . . 109.00 no
loop_
    _geom_torsion_atom_site_label_1
    _geom_torsion_atom_site_label_2
    _geom_torsion_atom_site_label_3
    _geom_torsion_atom_site_label_4
    _geom_torsion_site_symmetry_1
    _geom_torsion_site_symmetry_2
    _geom_torsion_site_symmetry_3
    _geom_torsion_site_symmetry_4
    _geom_torsion
    _geom_torsion_publ_flag
    C7 N1 C1 C2 . . . . -125.04(18) no
    C10 N1 C1 C2 . . . . 55.4(2) no
    C7 N1 C1 C6 . . . . 54.1(2) no
    C10 N1 C1 C6 . . . . -125.46(19) no
    C7 N1 C10 C9 . . . . 3.7(2) no
    C1 N1 C10 O1 . . . . 4.0(3) no
    C7 N1 C10 O1 . . . . -175.62(16) no
    C1 N1 C7 O2 . . . . -0.3(3) no
    C10 N1 C7 C8 . . . . -0.1(2) no
    C10 N1 C7 O2 . . . . 179.37(17) no
    C1 N1 C10 C9 . . . . -176.69(16) no
    C1 N1 C7 C8 . . . . -179.75(16) no
    C6 C1 C2 C3 . . . . -0.2(3) no
    N1 C1 C6 C5 . . . . -179.51(18) no
    N1 C1 C2 C3 . . . . 178.96(16) no
    C2 C1 C6 C5 . . . . -0.4(3) no
    C1 C2 C3 C4 . . . . 0.7(3) no
    C1 C2 C3 O3 . . . . -177.55(17) no
    C2 C3 C4 C5 . . . . -0.6(3) no
    O3 C3 C4 C5 . . . . 177.7(2) no
    C3 C4 C5 C6 . . . . 0.1(3) no
    C4 C5 C6 C1 . . . . 0.4(3) no
    O2 C7 C8 C9 . . . . 177.14(19) no
    N1 C7 C8 C9 . . . . -3.4(2) no
    C7 C8 C9 C10 . . . . 5.3(2) no
    C8 C9 C10 O1 . . . . 173.70(18) no
    C8 C9 C10 N1 . . . . -5.6(2) no
loop_
    _geom_hbond_atom_site_label_D
    _geom_hbond_atom_site_label_H
    _geom_hbond_atom_site_label_A
    _geom_hbond_site_symmetry_A
    _geom_hbond_distance_DH
    _geom_hbond_distance_HA
    _geom_hbond_distance_DA
    _geom_hbond_angle_DHA
    O3 H3 O1 2_746 0.94(4) 1.82(4) 2.758(2) 175(4)
    C8 H8A Cg 4_565 0.97 2.83 3.613(3) 138
    C9 H9A Cg 4_565 0.97 2.79 3.579(3) 139
_iucr_refine_instructions_details
;
TITL 111 in P2(1)/c
CELL  1.54178  11.4322   7.6567  10.1147   90.000   98.688   90.000
ZERR     4.00   0.0020   0.0014   0.0020    0.000    0.007    0.000
LATT   1
SYMM  - X, 1/2 + Y, 1/2 - Z
SFAC  C    H    N    O
UNIT  40   36   4    12
MERG   2
OMIT     0.00 120.00
FMAP   2
PLAN    5
ACTA
BOND
WGHT     0.07660     0.29460
L.S.  40
FVAR     0.59367
H3    2    0.977704   -0.222508    0.502189    11.00000    0.08784
MOLE    1
O1    4    0.919040    0.149165    0.880864    11.00000    0.03062    0.05726 =
        0.04421   -0.00830    0.01030   -0.01228
O3    4    0.922802   -0.166101    0.438664    11.00000    0.04173    0.06339 =
        0.03281   -0.00541    0.01106    0.00508
O2    4    0.562019   -0.125148    0.825619    11.00000    0.03057    0.06408 =
        0.05005    0.00684    0.00658   -0.01407
C2    1    0.837252   -0.078173    0.632815    11.00000    0.02476    0.03615 =
        0.02823    0.00097    0.00215   -0.00143
AFIX   43
H2    2    0.900160   -0.124473    0.691361    11.00000   -1.20000
AFIX    0
N1    3    0.742927    0.005778    0.822930    11.00000    0.02238    0.03598 =
        0.03041    0.00004    0.00714   -0.00117
C4    1    0.742087   -0.014707    0.409944    11.00000    0.03768    0.04776 =
        0.02989    0.00442   -0.00095   -0.00990
AFIX   43
H4    2    0.741669   -0.018985    0.317986    11.00000   -1.20000
AFIX    0
C10   1    0.832973    0.076443    0.913341    11.00000    0.02499    0.03447 =
        0.03526   -0.00476    0.00722    0.00277
C3    1    0.836041   -0.086084    0.495413    11.00000    0.03019    0.03752 =
        0.03034   -0.00090    0.00598   -0.00738
C6    1    0.648387    0.070375    0.596994    11.00000    0.02408    0.03862 =
        0.04514    0.00509    0.00429   -0.00102
AFIX   43
H6    2    0.585690    0.121712    0.631420    11.00000   -1.20000
AFIX    0
C5    1    0.649167    0.062652    0.460294    11.00000    0.03079    0.04700 =
        0.04058    0.01164   -0.00670   -0.00391
AFIX   43
H5    2    0.586508    0.110030    0.401988    11.00000   -1.20000
AFIX    0
C1    1    0.743075   -0.000105    0.680700    11.00000    0.02480    0.03047 =
        0.02892    0.00089    0.00446   -0.00522
C8    1    0.681439   -0.029203    1.031995    11.00000    0.03491    0.04306 =
        0.03704    0.00203    0.01512    0.00539
AFIX   23
H8A   2    0.680895   -0.138443    1.080464    11.00000   -1.20000
H8B   2    0.625634    0.050383    1.063453    11.00000   -1.20000
AFIX    0
C9    1    0.804757    0.049327    1.051771    11.00000    0.03328    0.04466 =
        0.03321   -0.00426    0.00848    0.00605
AFIX   23
H9A   2    0.806083    0.159441    1.099395    11.00000   -1.20000
H9B   2    0.861287   -0.029604    1.101889    11.00000   -1.20000
AFIX    0
C7    1    0.649997   -0.059165    0.884992    11.00000    0.02500    0.03402 =
        0.04042    0.00538    0.00997    0.00240
HKLF 4
END
;
