# Supplementary material for: Crystal structure of N-(3-hy­droxy­phenyl)succinimide
Source: Acta Crystallogr Sect E Struct Rep Online. 2014 Aug 1;70(Pt 9):o927. doi: 10.1107/S1600536814016328 (PMC4186091; doi:10.1107/S1600536814016328)
Supplement: Supplementary file 2 [file e-70-0o927-Isup2.hkl]

#
# h,k,l, Fc-squared, Fo-squared, sigma(Fo-squared) and status flag
#
data_I
_shelx_title ' 111 in P2(1)/c'
_shelx_refln_list_code          4
_shelx_F_calc_maximum       53.63
_exptl_crystal_F_000       400.00
_reflns_d_resolution_high  0.8903
 
loop_
 _symmetry_equiv_pos_as_xyz
 'x, y, z'
 '-x, y+1/2, -z+1/2'
 '-x, -y, -z'
 'x, -y-1/2, z-1/2'
 
_cell_length_a    11.4322
_cell_length_b     7.6567
_cell_length_c    10.1147
_cell_angle_alpha  90.000
_cell_angle_beta   98.688
_cell_angle_gamma  90.000
 
_shelx_F_squared_multiplier     1.000
 
loop_
 _refln_index_h
 _refln_index_k
 _refln_index_l
 _refln_F_squared_calc
 _refln_F_squared_meas
 _refln_F_squared_sigma
 _refln_observed_status
   1   0   0      221.09        0.00      0.03 o
   3   0   0        8.55        5.57      0.62 o
   4   0   0     1222.39     1241.17     58.02 o
   5   0   0       95.10       95.54      5.83 o
   7   0   0      223.21      213.15      5.15 o
   8   0   0      242.97      253.32      6.11 o
   9   0   0       43.76       47.10      2.63 o
  10   0   0     1042.97     1157.40     33.36 o
  11   0   0      704.45      724.78     20.96 o
  12   0   0      918.59      964.11     27.77 o
   1   1   0       61.71       60.55      1.42 o
   2   1   0        5.99        3.62      0.14 o
   3   1   0      249.68      254.69      5.94 o
   4   1   0       76.41       87.95      2.11 o
   5   1   0      156.65      146.49      3.49 o
   6   1   0      201.60      172.32      5.07 o
   7   1   0       45.93       42.72      0.74 o
   8   1   0       44.22       42.92      0.90 o
   9   1   0        0.36        0.34      0.12 o
  10   1   0       17.66       22.28      0.55 o
  11   1   0       37.09       38.38      0.93 o
  12   1   0        2.84        3.63      0.24 o
   3   2   0      128.79      142.07      2.98 o
   4   2   0      174.23      193.22      4.06 o
   5   2   0       77.65       65.44      2.71 o
   6   2   0      374.23      375.82      6.93 o
   7   2   0       15.54       15.06      0.39 o
   8   2   0      189.34      189.22      3.57 o
   9   2   0       28.34       27.30      0.63 o
  10   2   0      577.84      596.59     11.94 o
  11   2   0       95.16       93.78      2.28 o
  12   2   0      159.03      167.58      4.96 o
   2   3   0       10.61        8.94      0.28 o
   3   3   0        1.62        1.67      0.45 o
   4   3   0      159.97      129.09      6.21 o
   5   3   0       19.97       20.05      0.65 o
   6   3   0      437.24      403.95     15.45 o
   7   3   0       31.80       32.41      1.02 o
   8   3   0       85.63       90.16      2.01 o
   9   3   0        3.70        4.89      0.31 o
  10   3   0       29.34       34.86      0.88 o
  11   3   0       29.06       28.70      1.08 o
   0   4   0       56.79       43.04      2.15 o
   1   4   0      103.39       92.01      4.39 o
   2   4   0     2328.40     2025.78     76.89 o
   3   4   0      384.59      359.30     10.62 o
   4   4   0     1344.50     1327.76     38.97 o
   5   4   0       23.66       25.62      0.96 o
   6   4   0       24.65       26.28      0.94 o
   7   4   0       12.32       12.98      0.50 o
   8   4   0      525.33      535.27     20.25 o
   9   4   0        0.49        0.79      0.28 o
  10   4   0        5.19        5.45      0.32 o
  11   4   0        6.08        5.83      0.31 o
   1   5   0        7.04        8.01      0.34 o
   2   5   0       37.89       35.52      1.15 o
   3   5   0       22.43       30.59      1.39 o
   4   5   0       92.80      104.75      3.21 o
   5   5   0        4.71        6.33      0.37 o
   6   5   0       29.22       34.30      1.19 o
   7   5   0        4.60        4.72      0.40 o
   8   5   0        2.28        2.48      0.30 o
   9   5   0        1.08        0.73      0.19 o
  10   5   0        0.01        0.29      0.14 o
   0   6   0        3.02        2.86      0.34 o
   1   6   0       39.95       48.52      1.55 o
   2   6   0        1.95        0.83      0.16 o
   3   6   0      104.71      112.80      3.46 o
   4   6   0      576.78      532.70     15.75 o
   5   6   0      312.23      270.28     12.29 o
   6   6   0     1302.03     1260.65     37.06 o
   7   6   0        0.08        0.19      0.45 o
   8   6   0       39.39       42.85      1.43 o
   9   6   0        3.44        2.74      0.26 o
   1   7   0        0.14        0.60      0.17 o
   2   7   0       16.78       18.70      0.73 o
   3   7   0        0.20        1.84      0.37 o
   4   7   0      114.94      120.41      3.70 o
   5   7   0        0.22        0.55      0.18 o
   6   7   0        0.52        0.41      0.17 o
   7   7   0        3.64        2.76      0.27 o
   0   8   0       20.45       20.05      1.11 o
   1   8   0        1.89        2.35      0.31 o
   2   8   0        0.01        0.21      0.17 o
   3   8   0        0.40        0.20      0.24 o
   4   8   0      275.18      238.71      7.13 o
 -12   1   1       15.88       18.26      0.58 o
 -11   1   1      497.84      490.49      9.82 o
 -10   1   1       41.38       44.58      0.94 o
  -9   1   1      446.87      459.97      7.77 o
  -8   1   1      268.35      266.23      4.54 o
  -7   1   1       15.77       17.98      0.43 o
  -5   1   1      134.98      132.76      3.63 o
  -4   1   1       16.36       17.09      0.46 o
  -3   1   1        0.28        0.00      0.14 o
  -2   1   1       38.12       31.20      0.93 o
   2   1   1       57.44       75.64      1.60 o
   3   1   1      166.77      171.78      3.62 o
   4   1   1      184.16      177.37      3.73 o
   5   1   1       88.64       94.42      2.27 o
   6   1   1      111.80      102.07      1.77 o
   7   1   1       19.68       20.43      0.41 o
   8   1   1      394.18      396.77      6.69 o
   9   1   1        6.88        8.68      0.33 o
  10   1   1      380.26      380.04     11.23 o
  11   1   1      174.29      200.23      4.19 o
  12   1   1      147.46      133.28      2.80 o
 -12   2   1      155.84      146.88      6.29 o
 -11   2   1       26.23       25.69      0.79 o
 -10   2   1      665.69      700.01     12.85 o
  -9   2   1       57.29       60.11      1.15 o
  -8   2   1       71.03       84.24      1.49 o
  -7   2   1      323.65      328.59      5.96 o
  -6   2   1      134.84      142.04      2.99 o
  -5   2   1      874.34      729.22     23.94 o
  -4   2   1       70.12       79.93      2.00 o
  -3   2   1       35.10       43.71      1.06 o
  -1   2   1      123.72      140.86      3.52 o
   0   2   1       15.59       14.95      0.44 o
   3   2   1      440.99      462.39      9.59 o
   4   2   1      111.72      117.07      2.48 o
   5   2   1       96.57       91.92      5.33 o
   6   2   1       20.95       19.08      0.66 o
   7   2   1      199.44      198.59      3.39 o
   8   2   1      224.56      257.50      4.39 o
   9   2   1      469.11      469.27      8.67 o
  10   2   1      179.91      190.46      4.77 o
  11   2   1       10.12       11.18      0.44 o
  12   2   1       22.27       23.13      0.68 o
 -12   3   1        0.45        0.15      0.14 o
 -11   3   1       70.51       68.71      3.41 o
 -10   3   1        0.54        0.57      0.22 o
  -9   3   1      184.53      195.75      5.93 o
  -8   3   1       15.75       16.33      0.71 o
  -7   3   1      182.80      180.17      5.44 o
  -6   3   1      188.40      170.91      5.15 o
  -4   3   1        3.10        5.50      0.30 o
  -3   3   1      763.54      620.02     20.33 o
  -2   3   1        3.16        5.52      0.32 o
  -1   3   1      434.55      399.18      9.27 o
   0   3   1       56.47       54.96      1.59 o
   1   3   1        0.88        3.20      0.29 o
   2   3   1        0.17        0.48      0.17 o
   3   3   1      933.99      795.25     36.80 o
   5   3   1        7.17        8.87      0.41 o
   6   3   1       37.63       35.08      0.85 o
   7   3   1       10.99       11.83      0.39 o
   8   3   1      132.06      140.80      3.05 o
   9   3   1      170.08      176.10      3.77 o
  10   3   1      102.01      100.62      2.29 o
  11   3   1        0.14        0.07      0.13 o
 -11   4   1       37.70       31.63      1.07 o
 -10   4   1       21.16       23.79      0.96 o
  -9   4   1        3.57        4.14      0.38 o
  -8   4   1      492.00      365.12     20.58 o
  -7   4   1        0.16        0.51      0.17 o
  -6   4   1       15.41       13.95      0.59 o
  -5   4   1       11.85       11.88      0.77 o
  -4   4   1     2876.64     2821.34     82.67 o
  -3   4   1      719.62      649.68     30.20 o
  -2   4   1     1417.56     1291.85     53.56 o
  -1   4   1       26.33       23.32      0.88 o
   0   4   1      135.39      110.48      4.03 o
   1   4   1      105.97       93.65      4.03 o
   2   4   1      620.75      578.03     24.07 o
   3   4   1      519.49      450.96     16.37 o
   4   4   1     1256.22     1153.53     33.30 o
   5   4   1       14.55       13.57      0.40 o
   6   4   1       15.45       16.73      0.91 o
   7   4   1      179.74      172.89      3.71 o
   8   4   1      786.29      812.20     16.79 o
   9   4   1       14.37       12.82      0.51 o
  10   4   1       27.75       28.33      0.84 o
  11   4   1        0.18        0.20      0.16 o
 -10   5   1        0.10        0.48      0.16 o
  -9   5   1       26.01       25.45      0.94 o
  -8   5   1        2.11        4.14      0.43 o
  -7   5   1      163.74      146.27      4.48 o
  -6   5   1      173.70      164.24      4.98 o
  -5   5   1      160.87      155.07      4.69 o
  -4   5   1        5.95        8.93      0.54 o
  -3   5   1      252.17      247.09      7.35 o
  -2   5   1       58.52       59.65      1.85 o
  -1   5   1       16.09       12.45      0.65 o
   0   5   1        9.53       10.71      0.41 o
   1   5   1        1.94        2.65      0.40 o
   2   5   1       25.67       26.82      0.90 o
   3   5   1      299.90      301.77     10.77 o
   4   5   1      257.20      250.62      7.48 o
   5   5   1       67.54       74.47      2.81 o
   6   5   1      171.67      168.31      4.15 o
   7   5   1      164.19      176.97      5.37 o
   8   5   1        2.36        1.81      0.23 o
   9   5   1       14.39       14.80      0.53 o
  10   5   1        0.04        0.31      0.14 o
  -9   6   1       24.68       19.75      0.73 o
  -8   6   1       41.51       38.81      1.32 o
  -7   6   1      103.22       98.26      3.06 o
  -6   6   1       13.04       10.73      0.54 o
  -5   6   1       91.54       72.91      5.32 o
  -4   6   1      455.38      425.26     12.59 o
  -3   6   1       13.24       12.99      0.67 o
  -2   6   1       61.17       65.02      2.04 o
  -1   6   1       13.17       11.51      0.68 o
   0   6   1        5.96        4.71      0.30 o
   1   6   1       64.00       62.90      1.97 o
   2   6   1       81.77       81.55      2.53 o
   3   6   1       73.66       69.24      2.19 o
   5   6   1       97.00       96.13      2.99 o
   6   6   1       23.54       25.01      0.93 o
   7   6   1       22.59       21.68      0.83 o
   8   6   1       36.83       35.08      1.21 o
  -7   7   1       95.00       81.87      2.55 o
  -6   7   1        0.01        0.00      0.31 o
  -5   7   1      186.83      174.47      5.26 o
  -4   7   1       24.79       25.71      0.94 o
  -2   7   1        1.22        1.26      0.21 o
   0   7   1       26.29       27.83      1.52 o
   1   7   1        9.22        9.77      0.47 o
   2   7   1        5.25        6.98      0.41 o
   3   7   1       35.03       34.42      1.40 o
   4   7   1       56.45       53.91      1.75 o
   5   7   1      245.86      244.65      7.32 o
   6   7   1       42.31       34.39      1.18 o
   7   7   1       55.29       51.99      1.66 o
  -4   8   1        6.10        6.91      0.65 o
  -3   8   1        3.01        2.98      0.31 o
  -2   8   1        0.01        1.36      0.31 o
  -1   8   1       20.61       20.23      0.78 o
   0   8   1       13.43       11.33      0.54 o
   1   8   1        0.25        0.47      0.19 o
   2   8   1        0.02        0.00      0.15 o
   3   8   1        1.16        1.01      0.19 o
   4   8   1       22.96       24.15      0.86 o
 -12   0   2      117.13      111.28      4.65 o
 -11   0   2      230.87      223.60      5.42 o
 -10   0   2       43.20       46.64      1.27 o
  -9   0   2       82.20       92.45      2.33 o
  -8   0   2      897.20      997.90     23.95 o
  -7   0   2     1740.26     1698.23     62.66 o
  -5   0   2     2189.80     2045.22     94.53 o
  -4   0   2      382.81      433.15     14.22 o
  -2   0   2      198.72      240.76      7.90 o
   2   0   2      581.64      704.04     32.55 o
   3   0   2      893.29     1025.65     47.43 o
   5   0   2     1793.08     1706.99     55.14 o
   6   0   2     1758.73     1857.02     40.27 o
   7   0   2       61.49       63.43      1.63 o
   8   0   2       21.27       25.31      0.75 o
   9   0   2        0.23        0.94      0.28 o
  10   0   2      111.88       98.72      3.03 o
  11   0   2      303.43      303.92      8.89 o
  12   0   2        1.30        0.85      0.23 o
 -12   1   2        1.43        1.73      0.17 o
 -11   1   2        1.61        2.22      0.19 o
 -10   1   2        0.00        0.84      0.31 o
  -9   1   2      144.50      138.88      2.67 o
  -8   1   2        9.56       11.09      0.41 o
  -7   1   2        1.05        0.83      0.13 o
  -6   1   2       41.47       41.56      1.35 o
  -4   1   2      243.32      243.31      5.68 o
  -3   1   2      103.72      117.20      2.76 o
  -2   1   2      250.69      294.83      9.69 o
   0   1   2       55.48       53.49      1.78 o
   3   1   2      148.60      145.51      3.04 o
   4   1   2      495.89      478.50      9.93 o
   5   1   2      110.48       98.17      3.31 o
   6   1   2       27.07       26.15      0.47 o
   7   1   2        8.12        8.18      0.23 o
   8   1   2        0.00        0.12      0.09 o
   9   1   2       36.13       35.10      1.87 o
  10   1   2       51.09       45.27      1.06 o
  11   1   2        0.00        0.27      0.14 o
  12   1   2       82.96       89.46      2.23 o
 -12   2   2        6.60        7.21      0.34 o
 -11   2   2       35.65       32.19      0.93 o
 -10   2   2        8.28       10.24      0.40 o
  -9   2   2      352.52      349.66      6.48 o
  -8   2   2       64.77       78.30      1.54 o
  -7   2   2      113.06      118.77      2.26 o
  -6   2   2      900.63      989.35     18.09 o
  -4   2   2      774.28      735.85     23.11 o
  -3   2   2      466.86      464.91      9.63 o
  -2   2   2     1230.34     1222.49     44.37 o
  -1   2   2      116.04      107.45      3.56 o
   0   2   2      473.82      489.28     16.02 o
   1   2   2      320.28      274.66      7.38 o
   2   2   2       53.67       61.86      1.71 o
   3   2   2      609.95      581.19     19.05 o
   4   2   2      419.87      404.87     13.34 o
   5   2   2        7.21        5.46      0.18 o
   6   2   2      914.04      918.70     14.79 o
   7   2   2        1.25        1.03      0.12 o
   8   2   2      207.64      223.99      4.18 o
   9   2   2       67.61       62.23      1.26 o
  10   2   2        5.44        5.12      0.26 o
  11   2   2        7.92        8.10      0.36 o
 -12   3   2        0.05        0.50      0.17 o
 -11   3   2       12.56       15.94      0.66 o
 -10   3   2       17.72       20.20      0.66 o
  -9   3   2      267.22      260.63     11.95 o
  -8   3   2       17.81       20.74      0.57 o
  -7   3   2       72.31       75.26      1.66 o
  -6   3   2        3.32        5.33      0.49 o
  -5   3   2       31.28       27.06      0.71 o
  -4   3   2        9.50       10.24      0.60 o
  -2   3   2       22.33       22.85      0.59 o
  -1   3   2      552.14      517.05     16.94 o
   0   3   2       10.51       10.66      0.43 o
   1   3   2     1638.64     1414.05     56.14 o
   4   3   2       80.32       84.82      3.17 o
   5   3   2       15.96       14.43      0.39 o
   6   3   2      168.80      169.59      3.04 o
   7   3   2      111.85      118.20      2.58 o
   8   3   2      133.77      134.03      2.91 o
   9   3   2      182.73      200.25      4.90 o
  10   3   2        4.01        2.80      0.25 o
  11   3   2       11.39       12.87      0.46 o
 -11   4   2        2.05        1.50      0.31 o
 -10   4   2       40.47       39.24      1.33 o
  -9   4   2      520.51      505.64     14.99 o
  -8   4   2       11.75       12.15      0.94 o
  -7   4   2       13.60       11.64      0.55 o
  -6   4   2       51.68       51.48      1.35 o
  -5   4   2       40.48       41.12      0.95 o
  -4   4   2       18.28       24.68      0.60 o
  -3   4   2      556.83      508.60     10.48 o
  -2   4   2        4.55        3.71      0.31 o
  -1   4   2      222.35      217.58      9.13 o
   0   4   2       31.48       31.16      1.42 o
   1   4   2      141.44      132.43      3.99 o
   2   4   2      269.59      237.17      6.96 o
   3   4   2      855.55      782.22     21.83 o
   4   4   2       10.14       12.39      0.56 o
   5   4   2       87.77       85.47      1.89 o
   6   4   2       16.30       15.05      0.46 o
   7   4   2       50.76       47.80      1.15 o
   8   4   2      179.82      183.80      3.93 o
   9   4   2        5.79        6.15      0.34 o
  10   4   2       25.74       23.33      0.73 o
 -10   5   2       18.94       18.05      0.69 o
  -9   5   2       28.08       24.75      0.92 o
  -8   5   2        0.08        0.11      0.17 o
  -7   5   2      220.95      224.17      6.76 o
  -6   5   2       65.24       69.36      2.20 o
  -5   5   2       75.49       74.26      2.32 o
  -4   5   2        0.32        0.51      0.15 o
  -3   5   2      232.61      223.68      6.67 o
  -2   5   2        9.09        8.93      0.40 o
  -1   5   2       13.32       13.39      0.49 o
   0   5   2        6.63        6.17      0.27 o
   1   5   2       16.40       16.10      0.78 o
   2   5   2       68.95       68.10      1.51 o
   3   5   2       82.74       86.26      4.13 o
   4   5   2       10.01        8.39      0.31 o
   5   5   2        0.62        0.93      0.21 o
   6   5   2      119.77      127.39      2.78 o
   7   5   2      203.89      212.85      4.52 o
   8   5   2       98.90       91.66      2.59 o
   9   5   2       15.20       14.23      0.60 o
  -9   6   2        3.38        2.78      0.27 o
  -8   6   2       39.51       35.22      1.21 o
  -7   6   2       78.03       78.48      2.47 o
  -6   6   2       26.73       25.90      0.95 o
  -5   6   2        0.43        0.36      0.17 o
  -4   6   2       44.72       35.71      4.22 o
  -3   6   2       77.57       81.28      2.55 o
  -2   6   2      363.43      365.25     10.83 o
  -1   6   2       90.75       92.62      2.85 o
   0   6   2      140.77      139.32      4.21 o
   1   6   2       26.68       28.18      1.42 o
   2   6   2       10.94       12.76      0.85 o
   3   6   2        0.03        0.16      0.14 o
   4   6   2       25.35       22.50      0.70 o
   5   6   2      157.90      142.36      4.35 o
   6   6   2       22.20       23.72      0.75 o
   7   6   2       10.19        8.43      0.39 o
   8   6   2       11.54        9.80      0.40 o
  -7   7   2        5.49        5.92      0.44 o
  -6   7   2       30.40       26.69      0.96 o
  -5   7   2        3.90        2.71      0.31 o
  -4   7   2       53.95       52.71      1.71 o
  -3   7   2       11.85       12.51      1.12 o
  -1   7   2        6.94        6.82      0.42 o
   0   7   2       13.59       12.67      0.56 o
   1   7   2       27.72       28.21      1.47 o
   2   7   2       44.58       42.88      1.43 o
   3   7   2        0.39        0.03      0.26 o
   4   7   2       28.48       28.66      1.50 o
   5   7   2       39.90       39.67      1.96 o
   6   7   2        3.81        3.52      0.57 o
  -4   8   2        6.37        6.78      0.39 o
  -3   8   2        0.02        0.09      0.16 o
  -2   8   2       37.74       30.53      1.05 o
  -1   8   2        7.19        5.50      0.85 o
   0   8   2      144.91      140.60      6.07 o
   1   8   2        0.19        0.00      0.26 o
   2   8   2       16.71       13.58      0.85 o
   3   8   2        1.04        1.11      0.28 o
 -12   1   3        6.06        5.93      0.28 o
 -11   1   3      229.98      227.44      5.52 o
 -10   1   3       43.73       49.43      1.03 o
  -9   1   3        6.09        4.35      0.26 o
  -8   1   3        0.29        0.44      0.14 o
  -7   1   3      176.89      208.90      7.20 o
  -6   1   3      347.57      351.00     10.40 o
  -3   1   3      765.75      787.71     21.05 o
  -2   1   3      348.98      376.21     12.34 o
  -1   1   3      160.35      198.32      6.53 o
   0   1   3      520.81      481.77     12.86 o
   1   1   3      563.05      574.10     15.33 o
   2   1   3      736.28      723.21     23.66 o
   3   1   3      563.33      547.07     14.61 o
   4   1   3      193.00      188.20      5.34 o
   5   1   3      738.31      793.18     10.61 o
   6   1   3       27.54       25.25      0.49 o
   7   1   3       50.19       63.81      1.11 o
   8   1   3        0.19        0.45      0.11 o
   9   1   3       32.61       33.33      0.74 o
  10   1   3      165.33      167.44      3.52 o
  11   1   3        3.58        4.35      0.22 o
 -12   2   3        4.92        3.63      0.33 o
 -11   2   3       49.30       41.51      0.99 o
 -10   2   3       18.12       15.98      0.49 o
  -9   2   3        7.08       10.35      0.74 o
  -8   2   3      163.73      195.63      4.13 o
  -7   2   3      253.47      287.04      5.99 o
  -6   2   3      234.22      273.00      5.68 o
  -5   2   3      975.10     1027.56     29.57 o
  -3   2   3      126.89       96.40      3.59 o
  -2   2   3     1018.53     1024.26     58.44 o
  -1   2   3      440.72      445.46     14.60 o
   0   2   3     1097.99     1007.53     32.93 o
   1   2   3      932.63      870.49     23.23 o
   2   2   3        8.88        9.13      0.51 o
   3   2   3      180.88      191.45      6.28 o
   4   2   3      943.76      992.30     18.20 o
   5   2   3       98.88       95.72      1.74 o
   6   2   3      359.94      334.17      5.40 o
   7   2   3        0.13        1.50      0.20 o
   8   2   3       23.54       18.22      0.73 o
   9   2   3       16.13       15.83      0.63 o
  10   2   3        7.99        7.03      0.30 o
  11   2   3        0.61        1.02      0.24 o
 -11   3   3        0.07        0.55      0.19 o
 -10   3   3       12.12       11.39      0.45 o
  -9   3   3        2.16        1.62      0.18 o
  -8   3   3      301.31      307.59      6.43 o
  -7   3   3       36.79       48.87      1.13 o
  -6   3   3       35.45       34.80      0.83 o
  -5   3   3      202.68      218.76      4.56 o
  -4   3   3       19.71       22.04      0.86 o
   0   3   3      989.60      806.14     37.37 o
   3   3   3      436.31      439.81      9.60 o
   4   3   3        3.51        7.16      0.54 o
   5   3   3        4.28        7.96      0.37 o
   6   3   3      142.81      142.00      2.85 o
   7   3   3       32.57       37.06      1.20 o
   8   3   3      101.88      101.75      2.24 o
   9   3   3       14.88       17.41      1.29 o
  10   3   3        1.84        0.94      0.16 o
 -11   4   3       53.94       43.19      2.58 o
 -10   4   3        0.01        0.29      0.14 o
  -9   4   3        0.87        0.40      0.16 o
  -8   4   3       58.94       53.83      1.25 o
  -7   4   3      123.31      122.20      2.64 o
  -6   4   3       21.27       23.10      0.60 o
  -5   4   3       35.15       37.83      1.39 o
  -4   4   3      219.48      231.98      5.74 o
  -3   4   3       15.46       16.74      1.09 o
  -2   4   3      176.97      174.12      4.21 o
  -1   4   3       64.31       68.21      1.71 o
   0   4   3      234.16      221.88      5.33 o
   1   4   3       81.24       84.35      1.89 o
   2   4   3        3.37        3.31      0.29 o
   3   4   3        0.53        9.44      0.77 o
   4   4   3        0.56        1.94      0.21 o
   5   4   3        5.13        6.14      0.35 o
   6   4   3       71.23       67.56      1.52 o
   7   4   3      123.05      122.80      3.08 o
   8   4   3        2.59        3.14      0.28 o
   9   4   3        8.37        8.88      0.38 o
  10   4   3       25.99       25.05      0.73 o
 -10   5   3        3.87        2.96      0.28 o
  -9   5   3        0.85        1.18      0.27 o
  -8   5   3       47.86       47.28      1.58 o
  -7   5   3        7.12        7.36      0.37 o
  -6   5   3       14.05       14.67      0.51 o
  -5   5   3        4.60        4.33      0.31 o
  -4   5   3       13.51       13.83      0.56 o
  -3   5   3       16.95       18.68      0.58 o
  -2   5   3       22.18       24.75      0.83 o
  -1   5   3      786.09      834.00     19.79 o
   0   5   3       66.40       79.47      2.50 o
   1   5   3      133.02      152.32      3.24 o
   2   5   3       11.46       12.07      0.39 o
   3   5   3       12.19       15.83      0.69 o
   4   5   3        3.88        2.99      0.27 o
   6   5   3       10.15        8.62      0.44 o
   7   5   3        8.43        9.28      0.51 o
   8   5   3        0.80        0.97      0.23 o
   9   5   3       31.08       32.42      1.97 o
  -8   6   3       29.01       25.21      0.92 o
  -7   6   3       60.59       60.35      1.94 o
  -6   6   3       48.91       49.17      1.64 o
  -5   6   3        0.22        0.87      0.19 o
  -3   6   3        0.68        1.83      0.25 o
  -2   6   3      102.24      102.51      3.13 o
  -1   6   3        5.53        7.68      0.57 o
   0   6   3       36.70       39.63      1.11 o
   1   6   3       26.14       29.84      1.30 o
   2   6   3       29.46       32.25      1.17 o
   3   6   3        1.19        1.16      0.20 o
   4   6   3       32.12       31.59      1.04 o
   5   6   3       14.55       13.71      0.55 o
   6   6   3       26.53       28.82      1.45 o
   7   6   3       14.10       14.55      0.94 o
  -7   7   3       12.01        9.73      0.45 o
  -6   7   3       37.54       35.63      1.21 o
  -5   7   3       15.08       12.85      0.57 o
  -4   7   3        0.19        1.17      0.35 o
  -3   7   3       57.12       60.28      2.72 o
  -2   7   3        2.23        5.87      0.51 o
  -1   7   3      195.60      191.72      8.19 o
   1   7   3       70.86       76.13      3.46 o
   2   7   3       31.04       31.36      1.62 o
   3   7   3        2.24        2.57      0.35 o
   4   7   3        2.56        3.11      0.35 o
   5   7   3       20.07       19.11      0.80 o
   6   7   3       15.97       13.34      0.63 o
  -3   8   3        1.31        1.50      0.31 o
  -2   8   3        1.71        2.18      0.37 o
  -1   8   3       33.95       30.17      1.50 o
   0   8   3        6.01        7.06      0.60 o
   1   8   3        0.81        0.62      0.26 o
   2   8   3        5.17        4.37      0.48 o
 -12   0   4      233.87      219.30      6.45 o
 -11   0   4      486.58      488.58     14.21 o
 -10   0   4       16.21       16.45      0.70 o
  -9   0   4       53.81       55.18      2.55 o
  -8   0   4        5.07        6.52      0.57 o
  -7   0   4       15.73       17.89      0.99 o
  -6   0   4      640.16      686.17     28.58 o
  -3   0   4      222.85      225.97      7.98 o
   4   0   4      231.19      209.01      5.02 o
   5   0   4       72.80       65.83      1.29 o
   6   0   4       57.99       62.42      1.33 o
   7   0   4      213.97      205.72      4.58 o
   8   0   4       19.03       17.31      0.68 o
   9   0   4        7.64        7.33      0.34 o
  10   0   4      516.61      503.98     21.09 o
  11   0   4        1.32        1.50      0.20 o
 -12   1   4       12.90       13.47      0.41 o
 -11   1   4       16.36       14.63      0.53 o
 -10   1   4      102.16      101.39      3.46 o
  -9   1   4        3.99        5.53      0.33 o
  -8   1   4       22.92       21.80      0.67 o
  -7   1   4      216.27      247.25      5.95 o
  -6   1   4       51.21       48.69      1.25 o
  -5   1   4      166.80      182.62      5.33 o
  -3   1   4      100.57      101.87      4.88 o
  -2   1   4      466.11      466.52     15.31 o
  -1   1   4      344.26      365.49     11.98 o
   0   1   4       13.03       12.96      0.71 o
   1   1   4     1119.11     1073.46     28.65 o
   2   1   4      247.50      218.77     10.21 o
   3   1   4      171.04      175.74      4.84 o
   4   1   4       53.77       53.59      0.94 o
   5   1   4       18.22       20.86      0.35 o
   6   1   4        7.96        9.77      0.21 o
   7   1   4      192.02      197.56      3.30 o
   8   1   4        0.00        0.35      0.08 o
   9   1   4       81.04       77.53      1.73 o
  10   1   4        1.52        1.12      0.12 o
  11   1   4        0.00        0.20      0.13 o
 -12   2   4        1.15        1.11      0.18 o
 -11   2   4      106.62       95.63      2.41 o
 -10   2   4      119.94      110.47      2.78 o
  -9   2   4      197.73      199.84      5.93 o
  -8   2   4       10.14       10.51      0.38 o
  -7   2   4       28.41       26.40      0.66 o
  -5   2   4       88.13       86.98      2.87 o
  -4   2   4      160.16      163.29      4.80 o
   0   2   4      203.28      160.73      7.54 o
   1   2   4       77.60       66.91      3.23 o
   2   2   4      209.32      203.25      5.53 o
   3   2   4       12.01       15.06      0.39 o
   4   2   4        4.04        3.55      0.22 o
   5   2   4        0.27        1.54      0.38 o
   6   2   4        8.96        7.56      0.31 o
   7   2   4        2.22        1.57      0.14 o
   8   2   4      219.41      189.64      4.47 o
   9   2   4       29.56       31.21      0.79 o
  10   2   4      124.24      115.06      2.51 o
 -11   3   4        1.42        1.08      0.31 o
 -10   3   4       39.45       40.08      1.11 o
  -9   3   4        8.79       13.28      0.43 o
  -8   3   4        5.13        6.17      0.33 o
  -7   3   4      130.42      154.59      3.29 o
  -6   3   4        1.69        3.00      0.19 o
  -5   3   4       25.59       23.88      0.71 o
  -3   3   4        0.93        0.49      0.13 o
  -2   3   4      341.32      365.29      9.36 o
  -1   3   4       69.39       75.80      4.27 o
   0   3   4       45.50       44.07      1.23 o
   1   3   4       66.72       56.62      1.97 o
   2   3   4        0.13        0.96      0.23 o
   3   3   4        1.50        4.32      0.28 o
   4   3   4       30.72       37.33      0.83 o
   5   3   4        7.30        7.25      0.42 o
   6   3   4        2.25        3.79      0.28 o
   7   3   4       25.76       31.20      0.86 o
   8   3   4       68.15       66.44      1.51 o
   9   3   4       33.75       33.72      0.94 o
  10   3   4        0.70        1.09      0.21 o
 -10   4   4       61.62       48.09      2.30 o
  -9   4   4       67.81       58.75      1.33 o
  -8   4   4      102.24       94.78      2.08 o
  -7   4   4       44.64       39.86      0.96 o
  -6   4   4       30.90       33.28      1.02 o
  -5   4   4       15.03       14.61      0.42 o
  -4   4   4      412.75      437.17     10.41 o
  -3   4   4        2.83        2.07      0.24 o
  -2   4   4        8.89       12.09      0.91 o
   0   4   4       92.89       91.85      2.91 o
   1   4   4       33.94       32.81      0.93 o
   2   4   4      571.76      551.19     10.62 o
   3   4   4        3.41        3.87      0.29 o
   4   4   4        0.11        0.30      0.15 o
   5   4   4       82.08       81.29      1.92 o
   6   4   4       26.91       22.54      1.08 o
   7   4   4        1.79        3.04      0.31 o
   8   4   4      107.53       99.81      3.12 o
   9   4   4        5.35        6.62      0.42 o
  -9   5   4       15.88       14.78      0.51 o
  -8   5   4       23.11       22.99      0.70 o
  -7   5   4        4.41        6.09      0.30 o
  -6   5   4        2.33        3.23      0.29 o
  -5   5   4      134.78      143.13      4.13 o
  -4   5   4      100.71      107.60      2.67 o
  -3   5   4        1.04        3.70      0.29 o
  -2   5   4        4.81        4.88      0.27 o
  -1   5   4        3.59        2.99      0.26 o
   0   5   4        5.19        7.19      0.41 o
   1   5   4      186.14      206.74      4.36 o
   2   5   4       66.56       67.32      1.53 o
   3   5   4      103.37      101.63      2.24 o
   4   5   4        0.01        0.51      0.17 o
   5   5   4       53.29       59.74      2.50 o
   6   5   4       41.73       43.75      1.52 o
   7   5   4       29.27       29.33      1.10 o
   8   5   4       31.01       29.28      1.06 o
  -8   6   4       48.52       39.70      1.31 o
  -7   6   4       26.37       20.04      0.63 o
  -6   6   4      146.88      138.85      3.42 o
  -5   6   4      135.74      130.73      3.91 o
  -4   6   4        0.16        0.47      0.14 o
  -3   6   4       20.85       23.26      0.70 o
  -2   6   4        3.58        3.29      0.31 o
  -1   6   4       36.38       39.04      0.94 o
   0   6   4        0.96        1.20      0.33 o
   1   6   4       17.40       17.45      0.52 o
   2   6   4        1.76        3.32      0.54 o
   3   6   4        0.08        0.31      0.15 o
   4   6   4      120.91      114.93      4.99 o
   5   6   4       21.48       21.30      1.16 o
   6   6   4       78.00       72.26      2.31 o
   7   6   4       21.56       19.94      0.98 o
  -6   7   4        6.60        4.82      0.43 o
  -5   7   4        0.12        0.14      0.20 o
  -4   7   4        0.19        0.26      0.20 o
  -3   7   4       38.33       40.74      1.11 o
  -2   7   4        1.75        1.75      0.34 o
  -1   7   4       16.54       19.32      0.77 o
   0   7   4       50.77       51.63      1.71 o
   1   7   4        0.11        0.23      0.19 o
   2   7   4        0.38        0.45      0.19 o
   3   7   4        8.13        6.40      0.57 o
   4   7   4       19.07       16.53      0.99 o
   5   7   4       15.84       14.72      0.91 o
  -2   8   4        0.01        0.31      0.23 o
  -1   8   4        3.61        3.06      0.43 o
   0   8   4        0.71        0.77      0.26 o
 -12   1   5       81.22       73.53      1.60 o
 -11   1   5       81.03       81.53      1.79 o
 -10   1   5       10.12        9.09      0.36 o
  -9   1   5       80.69       87.48      2.75 o
  -8   1   5       98.63      110.27      2.75 o
  -7   1   5       13.92       17.12      0.69 o
  -6   1   5      236.14      261.96      6.28 o
  -5   1   5      117.53      141.19      4.17 o
  -4   1   5       98.02      110.62      3.28 o
   0   1   5        0.01        0.85      0.26 o
   1   1   5     1151.34     1177.70     72.57 o
   2   1   5       35.14       39.87      1.44 o
   3   1   5      139.62      115.81      1.83 o
   4   1   5      358.39      350.22      5.42 o
   5   1   5        2.54        4.30      0.18 o
   6   1   5       92.72       96.97      1.55 o
   7   1   5       50.37       57.37      1.12 o
   8   1   5        5.13        7.95      0.28 o
   9   1   5       45.84       38.64      1.02 o
  10   1   5       33.44       30.96      0.87 o
 -11   2   5       18.98       24.65      0.78 o
 -10   2   5      136.25      155.38      3.83 o
  -9   2   5      189.13      205.02      5.00 o
  -8   2   5       67.44       69.40      2.19 o
  -7   2   5       95.35      100.06      2.50 o
  -6   2   5       35.23       44.03      2.08 o
  -5   2   5      262.54      267.30      7.80 o
  -4   2   5       53.07       59.04      1.82 o
  -3   2   5       57.64       56.72      1.74 o
  -2   2   5      560.76      564.56     16.28 o
  -1   2   5       44.36       41.55      2.44 o
   0   2   5      310.34      303.03      7.51 o
   1   2   5       30.12       25.19      0.76 o
   2   2   5       77.14       79.38      1.68 o
   3   2   5      375.25      345.74      7.45 o
   4   2   5        2.20        5.17      0.31 o
   5   2   5      250.69      241.84      4.58 o
   6   2   5       23.55       30.30      0.82 o
   7   2   5       61.34       60.67      1.30 o
   8   2   5       43.94       43.54      1.21 o
   9   2   5       41.05       49.36      1.33 o
  10   2   5        4.53        5.91      0.29 o
 -11   3   5        0.99        2.34      0.18 o
 -10   3   5        4.71        6.81      0.34 o
  -9   3   5      211.95      196.28      5.81 o
  -8   3   5        2.83        2.40      0.27 o
  -7   3   5       14.39       15.89      0.68 o
  -6   3   5       15.83       17.07      0.66 o
  -5   3   5        8.21       13.30      2.07 o
  -4   3   5       83.24       96.59      2.92 o
  -3   3   5     1547.48     1723.07     92.97 o
  -2   3   5       31.08       30.74      1.23 o
  -1   3   5       22.32       28.31      1.04 o
   0   3   5       58.59       65.77      1.83 o
   1   3   5      461.10      509.72      9.40 o
   2   3   5      507.78      488.94      9.05 o
   3   3   5      633.77      680.69     12.52 o
   4   3   5        2.06        3.17      0.21 o
   5   3   5      164.36      167.02      3.79 o
   6   3   5        8.24        7.81      0.34 o
   7   3   5        4.97        2.32      0.22 o
   8   3   5       36.82       38.62      1.10 o
   9   3   5       45.17       36.12      1.01 o
 -10   4   5       11.49        9.38      0.44 o
  -9   4   5        9.90        7.62      0.45 o
  -8   4   5      101.87      102.67      2.59 o
  -7   4   5      157.31      170.42      4.17 o
  -6   4   5       11.79       11.54      0.53 o
  -5   4   5        0.37        1.85      0.24 o
  -4   4   5      138.95      156.03      4.10 o
  -3   4   5      191.75      214.64      5.59 o
  -2   4   5        3.31        5.32      0.29 o
  -1   4   5       41.19       46.66      1.32 o
   1   4   5       15.54       16.37      0.49 o
   2   4   5       39.65       48.33      1.19 o
   3   4   5       24.76       24.09      0.68 o
   4   4   5       29.34       29.81      0.82 o
   5   4   5       17.60       18.48      0.86 o
   6   4   5      104.63      102.91      2.40 o
   7   4   5       28.95       31.04      0.98 o
   8   4   5       55.42       56.13      2.68 o
  -9   5   5       47.25       37.05      1.23 o
  -7   5   5       99.55       89.88      3.91 o
  -6   5   5       21.55       17.94      0.62 o
  -5   5   5      108.03      108.68      2.69 o
  -4   5   5       92.00       92.83      2.33 o
  -3   5   5       52.10       55.96      1.47 o
  -2   5   5      111.52      123.94      4.84 o
  -1   5   5        0.46        3.96      0.57 o
   0   5   5       66.03       76.82      1.98 o
   1   5   5      145.87      158.06      3.88 o
   2   5   5       30.35       33.32      0.97 o
   3   5   5      115.90      127.75      3.19 o
   4   5   5       72.45       77.10      2.01 o
   5   5   5       48.40       41.61      1.63 o
   6   5   5        0.29        0.41      0.21 o
   7   5   5       31.53       27.88      1.03 o
  -8   6   5       32.70       26.96      1.28 o
  -7   6   5        0.10        0.28      0.23 o
  -6   6   5        0.00        0.36      0.15 o
  -5   6   5       51.22       54.22      2.08 o
  -4   6   5       15.14       16.23      0.54 o
  -3   6   5        8.13        8.27      0.59 o
  -2   6   5        8.13       10.70      0.40 o
  -1   6   5        1.30        1.74      0.18 o
   0   6   5        4.91        4.83      0.26 o
   1   6   5       12.06       14.99      0.85 o
   2   6   5       11.65       14.62      0.92 o
   3   6   5       92.51      112.49      3.47 o
   4   6   5        0.21        0.38      0.18 o
   5   6   5       11.45       13.09      0.60 o
   6   6   5        9.89        9.49      0.49 o
  -5   7   5       72.12       65.04      2.15 o
  -4   7   5       15.08       12.16      0.43 o
  -3   7   5        0.85        1.71      0.19 o
  -2   7   5       20.82       18.91      0.60 o
  -1   7   5       13.02       12.57      1.09 o
   0   7   5       30.86       30.82      1.56 o
   1   7   5        0.13        0.53      0.24 o
   2   7   5        6.42        7.85      0.44 o
   3   7   5       21.45       18.54      1.05 o
 -11   0   6       98.49      104.29      4.17 o
 -10   0   6       97.17       98.01      3.01 o
  -9   0   6      134.84      151.22      4.53 o
  -8   0   6      155.80      175.36      5.20 o
  -7   0   6      587.14      653.80     18.89 o
  -6   0   6      121.22      128.16      3.81 o
  -5   0   6        0.52        2.94      0.60 o
  -4   0   6       59.56       66.01      2.75 o
  -2   0   6       12.16       15.57      1.11 o
  -1   0   6      401.66      388.38     21.63 o
   0   0   6        0.46        2.04      0.20 o
   1   0   6       94.23       86.71      3.86 o
   2   0   6       11.39       15.11      0.66 o
   3   0   6      258.72      232.62      6.63 o
   4   0   6      451.63      454.90     10.90 o
   5   0   6       73.20       79.10      2.02 o
   6   0   6       30.50       31.70      1.11 o
   7   0   6      237.11      227.47      5.23 o
   8   0   6       10.96       12.59      0.57 o
   9   0   6       44.52       41.88      1.37 o
 -11   1   6       82.20       76.03      1.66 o
 -10   1   6        8.52        8.54      0.34 o
  -9   1   6       45.87       52.30      1.19 o
  -8   1   6      272.94      298.37      6.17 o
  -7   1   6      151.96      169.56      3.55 o
  -6   1   6      110.75      117.89      2.85 o
  -4   1   6      217.25      216.64      6.32 o
  -3   1   6      277.14      286.90      8.32 o
  -2   1   6      168.02      157.69      7.27 o
  -1   1   6      122.93      119.32      2.86 o
   0   1   6      291.30      271.42      6.39 o
   1   1   6      808.07      774.92     19.90 o
   2   1   6       47.27       48.62      1.00 o
   3   1   6       67.83       68.97      1.27 o
   4   1   6      276.63      266.91      3.93 o
   5   1   6       76.43       74.38      1.32 o
   6   1   6      138.83      143.40      2.25 o
   7   1   6       30.76       33.08      0.73 o
   8   1   6       11.98       12.00      0.45 o
   9   1   6       16.98       13.30      0.57 o
 -11   2   6        6.55        5.69      0.28 o
 -10   2   6       34.41       34.52      0.83 o
  -9   2   6       10.37       10.94      0.38 o
  -8   2   6       49.89       39.82      1.07 o
  -7   2   6        0.12        0.70      0.16 o
  -6   2   6      198.66      219.68      6.46 o
  -5   2   6      137.10      146.48      4.35 o
  -4   2   6       44.51       46.91      1.47 o
  -3   2   6       15.44       14.86      2.47 o
  -2   2   6        3.28        7.15      0.43 o
  -1   2   6       11.13       12.11      0.37 o
   0   2   6       37.61       43.19      1.48 o
   1   2   6      118.37      107.91      2.07 o
   2   2   6       53.71       54.75      1.10 o
   3   2   6       36.19       37.73      0.75 o
   4   2   6      120.56      124.41      2.18 o
   5   2   6        1.89        1.34      0.13 o
   6   2   6       58.52       58.43      1.15 o
   7   2   6       27.92       27.05      0.66 o
   8   2   6        0.01        0.39      0.15 o
   9   2   6       47.91       43.68      1.15 o
 -10   3   6      103.40      101.34      2.51 o
  -9   3   6       78.29       76.20      2.36 o
  -8   3   6      177.02      174.43      6.72 o
  -7   3   6       19.03       15.86      1.22 o
  -6   3   6        3.41        2.64      0.40 o
  -5   3   6      333.61      361.21     10.51 o
  -4   3   6      442.70      498.25     12.79 o
  -3   3   6     1147.19     1261.71     32.43 o
  -2   3   6       26.84       29.03      0.91 o
  -1   3   6        3.13        5.19      0.28 o
   0   3   6        0.32        1.74      0.18 o
   1   3   6      936.45      999.81     18.40 o
   2   3   6       60.37       69.14      2.68 o
   3   3   6      238.63      265.94      4.97 o
   4   3   6       59.70       61.87      1.39 o
   5   3   6        8.86       10.25      0.85 o
   6   3   6       11.75       18.01      0.65 o
   7   3   6      356.19      351.26      7.87 o
   8   3   6        9.71       11.32      0.45 o
 -10   4   6       14.82       12.46      0.59 o
  -9   4   6       24.71       29.78      2.95 o
  -8   4   6       19.42       17.58      0.70 o
  -7   4   6      123.02      126.69      3.81 o
  -6   4   6       24.37       23.23      0.75 o
  -5   4   6       19.40       18.49      0.63 o
  -4   4   6       92.40       98.29      2.66 o
  -3   4   6      121.96      130.77      3.49 o
  -2   4   6        5.55        6.35      0.52 o
  -1   4   6        0.02        0.57      0.17 o
   0   4   6       12.20       13.57      0.62 o
   1   4   6      187.78      207.82      4.64 o
   2   4   6      136.11      144.61      3.29 o
   3   4   6        6.17        6.25      0.32 o
   4   4   6        5.16        4.50      0.27 o
   5   4   6       58.10       59.20      1.45 o
   6   4   6       34.12       33.64      0.89 o
   7   4   6        0.36        1.22      0.17 o
  -8   5   6        0.13        0.67      0.26 o
  -7   5   6        9.11        9.48      0.46 o
  -6   5   6        0.00        0.49      0.17 o
  -5   5   6      457.98      493.38     14.31 o
  -4   5   6       55.53       57.40      1.83 o
  -3   5   6      325.64      369.26     10.78 o
  -2   5   6      127.87      145.94      3.59 o
  -1   5   6        6.15        6.62      0.43 o
   0   5   6      189.66      208.61      6.01 o
   1   5   6       74.93       85.13      4.90 o
   2   5   6        6.39        6.97      0.54 o
   3   5   6      218.77      239.77      9.81 o
   4   5   6       45.53       48.34      1.20 o
   5   5   6        1.49        2.99      0.22 o
   6   5   6       37.86       39.06      2.04 o
  -7   6   6        0.47        0.71      0.23 o
  -6   6   6        0.66        1.45      0.21 o
  -5   6   6       29.92       33.98      1.59 o
  -4   6   6        9.06        9.34      0.46 o
  -3   6   6       20.06       24.40      0.75 o
  -2   6   6       55.73       59.94      1.58 o
  -1   6   6       99.72      119.57      2.98 o
   0   6   6       10.65       12.71      0.47 o
   1   6   6        0.66        2.15      0.22 o
   2   6   6       32.58       35.69      1.23 o
   3   6   6       12.08       13.15      0.48 o
   4   6   6       16.26       16.02      0.67 o
   5   6   6        8.43        9.24      0.46 o
  -4   7   6        0.40        0.79      0.20 o
  -3   7   6        3.84        4.11      0.29 o
  -2   7   6       32.17       31.81      0.88 o
  -1   7   6       65.17       69.64      3.31 o
   0   7   6        4.56        5.43      0.35 o
   2   7   6        0.23        0.31      0.15 o
 -11   1   7        0.30        0.44      0.16 o
 -10   1   7        0.02        0.08      0.13 o
  -9   1   7      433.02      456.93      9.37 o
  -8   1   7      443.19      450.51      9.24 o
  -7   1   7     1259.45     1389.72     32.87 o
  -6   1   7     1318.01     1404.77     40.41 o
  -5   1   7      507.27      540.14     25.25 o
  -4   1   7       45.09       41.11      1.79 o
  -3   1   7       16.62       18.04      0.60 o
  -2   1   7       50.13       42.40      1.52 o
  -1   1   7      243.34      260.20      9.03 o
   0   1   7        0.00        1.51      0.24 o
   1   1   7        2.83        4.48      0.37 o
   2   1   7       44.71       46.03      0.99 o
   3   1   7     1415.73     1413.41     25.56 o
   4   1   7      202.48      198.24      3.42 o
   5   1   7     1855.78     1847.89     30.99 o
   6   1   7        4.64        5.25      0.28 o
   7   1   7      112.54      102.69      2.28 o
   8   1   7       27.80       29.14      0.83 o
 -10   2   7        8.26        7.49      0.34 o
  -9   2   7       66.88       71.39      1.82 o
  -8   2   7        0.01        0.47      0.19 o
  -7   2   7        0.14        0.35      0.17 o
  -6   2   7       78.24       82.28      2.52 o
  -5   2   7       29.35       31.98      1.08 o
  -4   2   7       53.88       61.16      1.70 o
  -3   2   7       40.28       40.00      1.16 o
  -2   2   7       53.99       55.01      1.30 o
  -1   2   7       12.90       13.60      0.41 o
   0   2   7      251.63      243.05      5.06 o
   1   2   7       23.38       25.16      0.56 o
   2   2   7        4.99        5.02      0.24 o
   3   2   7        0.00        0.45      0.10 o
   4   2   7        0.18        2.19      0.45 o
   5   2   7       91.46       90.15      1.52 o
   6   2   7        2.17        2.63      0.17 o
   7   2   7       23.73       24.26      0.81 o
   8   2   7       46.63       45.67      1.50 o
 -10   3   7      300.16      278.92      8.11 o
  -9   3   7       79.73       85.00      2.59 o
  -8   3   7      165.63      176.85      5.24 o
  -7   3   7      173.23      177.88      7.95 o
  -6   3   7       11.02       10.85      0.45 o
  -5   3   7      559.13      585.80     15.11 o
  -4   3   7      260.95      286.67      8.14 o
  -3   3   7       13.13       12.14      0.59 o
  -2   3   7       36.82       38.22      0.95 o
  -1   3   7       19.24       18.56      0.49 o
   0   3   7       37.86       36.32      0.84 o
   1   3   7      308.85      320.23      5.97 o
   2   3   7      462.11      482.36      9.42 o
   3   3   7      178.44      184.99      3.52 o
   4   3   7        7.17        7.51      0.29 o
   5   3   7      227.02      220.15      4.91 o
   6   3   7       32.05       35.23      0.92 o
   7   3   7      390.21      396.25      9.43 o
  -9   4   7        0.15        0.55      0.13 o
  -8   4   7        9.48        8.29      0.37 o
  -7   4   7       17.75       17.58      0.70 o
  -6   4   7        0.03        0.43      0.14 o
  -5   4   7        9.76        7.99      0.37 o
  -4   4   7        3.43        2.81      0.31 o
  -3   4   7        1.98        2.54      0.21 o
  -2   4   7        6.09        9.07      0.40 o
  -1   4   7        4.01        4.20      0.34 o
   0   4   7       18.57       26.33      1.26 o
   1   4   7        1.43        2.82      0.22 o
   2   4   7       33.78       37.31      0.97 o
   3   4   7       29.39       28.99      0.93 o
   4   4   7        2.53        3.57      0.24 o
   5   4   7       58.14       62.25      1.49 o
   6   4   7        6.69        5.93      0.27 o
  -7   5   7        7.92        8.17      0.40 o
  -6   5   7       34.83       34.91      1.16 o
  -5   5   7        0.56        0.47      0.16 o
  -4   5   7        5.19        5.67      0.29 o
  -3   5   7      359.61      394.58      9.40 o
  -2   5   7       22.03       26.10      0.92 o
  -1   5   7      438.09      462.82     10.08 o
   0   5   7      132.08      134.66      3.04 o
   1   5   7       51.16       55.11      1.35 o
   2   5   7       43.12       47.22      1.17 o
   3   5   7        9.00        7.09      0.31 o
   4   5   7        6.14        7.30      0.30 o
   5   5   7        0.31        1.06      0.20 o
  -5   6   7       27.20       27.14      0.77 o
  -4   6   7        8.94        9.72      0.38 o
  -3   6   7        2.14        2.74      0.23 o
  -2   6   7       38.55       45.70      1.23 o
  -1   6   7        0.34        0.80      0.15 o
   0   6   7       16.92       19.28      0.62 o
   1   6   7       18.60       20.15      0.63 o
   2   6   7        0.90        0.96      0.15 o
   3   6   7       20.44       18.90      0.58 o
 -10   0   8       12.85        9.55      0.65 o
  -9   0   8       13.38       12.02      0.77 o
  -8   0   8       51.71       51.83      2.38 o
  -7   0   8       38.80       49.45      2.30 o
  -5   0   8        7.80        7.60      0.77 o
  -4   0   8      401.12      416.54     23.28 o
  -3   0   8       53.85       56.54      3.43 o
  -2   0   8       23.17       17.66      1.28 o
  -1   0   8       14.66       15.42      1.16 o
   0   0   8      144.68      155.83      8.90 o
   1   0   8      185.98      176.44     10.83 o
   2   0   8      300.12      312.77      8.94 o
   3   0   8      140.32      133.95      3.78 o
   4   0   8      280.49      298.38      7.18 o
   5   0   8        5.04        6.44      0.30 o
   6   0   8      179.10      171.64      4.68 o
   7   0   8        1.84        2.27      0.34 o
 -10   1   8        0.08        0.54      0.23 o
  -9   1   8      129.27      130.29      3.18 o
  -8   1   8      190.39      192.56      7.41 o
  -7   1   8        8.97        9.47      0.60 o
  -6   1   8       39.34       40.04      1.47 o
  -5   1   8      313.71      283.17      8.06 o
  -4   1   8      165.90      162.83      6.58 o
  -3   1   8       63.84       62.27      1.96 o
  -2   1   8       57.32       60.15      1.88 o
  -1   1   8        9.54       11.67      0.85 o
   0   1   8        3.35        5.51      0.32 o
   1   1   8        9.38        9.07      0.54 o
   2   1   8        0.99        1.53      0.17 o
   3   1   8      360.13      362.44      6.63 o
   4   1   8       57.70       58.88      1.09 o
   5   1   8      112.87      111.95      1.97 o
   6   1   8        3.26        2.72      0.20 o
   7   1   8       67.95       70.97      2.99 o
  -9   2   8       27.76       24.05      0.85 o
  -8   2   8      106.84      109.84      3.43 o
  -7   2   8       39.60       37.02      1.09 o
  -6   2   8      179.10      179.82      6.86 o
  -5   2   8        0.29        2.18      0.45 o
  -4   2   8      219.79      223.27      5.78 o
  -3   2   8       31.63       31.63      1.03 o
  -2   2   8       87.56       81.86      2.05 o
  -1   2   8       50.26       46.77      1.48 o
   0   2   8       62.86       67.72      1.51 o
   1   2   8      101.30      100.28      2.51 o
   2   2   8      229.42      245.45      5.39 o
   3   2   8       51.56       55.08      1.62 o
   4   2   8      182.24      184.21      3.57 o
   5   2   8        6.99        6.50      0.30 o
   6   2   8       36.38       31.09      1.09 o
   7   2   8        1.05        1.53      0.31 o
  -9   3   8       71.35       73.39      2.58 o
  -8   3   8      124.79      128.57      4.30 o
  -7   3   8        0.02        0.36      0.15 o
  -6   3   8       67.72       66.41      1.84 o
  -5   3   8      447.34      450.13      9.78 o
  -4   3   8      134.34      131.03      2.96 o
  -3   3   8      134.18      132.80      3.01 o
  -2   3   8        8.23        7.13      0.27 o
  -1   3   8       45.33       44.34      1.01 o
   0   3   8       12.91       12.18      0.43 o
   1   3   8      353.34      355.48      7.25 o
   2   3   8      115.41      118.50      2.29 o
   3   3   8      290.48      309.71      5.77 o
   4   3   8        5.86        6.60      0.26 o
   5   3   8       81.54       86.22      2.39 o
   6   3   8        0.27        0.78      0.26 o
  -8   4   8       31.84       26.27      1.01 o
  -7   4   8        3.42        2.89      0.28 o
  -6   4   8       29.47       25.46      0.67 o
  -5   4   8        0.18        0.46      0.11 o
  -4   4   8       46.12       46.36      1.13 o
  -3   4   8       14.26       14.31      0.45 o
  -2   4   8      440.05      469.57     10.23 o
  -1   4   8       89.81       97.99      2.27 o
   0   4   8      141.30      156.54      3.53 o
   1   4   8        1.07        1.24      0.17 o
   2   4   8       31.02       33.32      0.87 o
   3   4   8        2.27        2.13      0.20 o
   4   4   8       12.30       10.27      0.43 o
   5   4   8        8.25        9.06      0.32 o
  -6   5   8       19.15       19.25      0.58 o
  -5   5   8       41.15       45.52      2.14 o
  -4   5   8       11.60       11.22      0.42 o
  -3   5   8      350.61      370.82      8.84 o
  -2   5   8       17.19       17.92      0.53 o
  -1   5   8       61.91       67.82      1.59 o
   0   5   8       80.26       84.35      1.96 o
   1   5   8      366.90      381.90      9.25 o
   2   5   8       47.18       48.30      1.17 o
   3   5   8       10.03        8.54      0.31 o
  -3   6   8        0.94        1.11      0.15 o
  -2   6   8      224.34      232.91      5.59 o
  -1   6   8        9.21        9.97      0.39 o
   0   6   8      167.30      176.35      4.26 o
  -9   1   9        0.10        0.55      0.18 o
  -8   1   9       19.38       16.83      0.63 o
  -7   1   9      221.63      203.66      8.17 o
  -6   1   9       15.05       11.75      0.69 o
  -5   1   9       28.79       22.69      1.12 o
  -4   1   9       50.66       50.18      2.19 o
  -3   1   9      228.52      184.17      7.39 o
  -2   1   9      273.25      241.54     12.01 o
  -1   1   9       33.62       23.10      1.73 o
   0   1   9       33.53       36.43      1.06 o
   1   1   9      134.21      124.92      2.68 o
   2   1   9        0.27        0.30      0.12 o
   3   1   9       51.18       51.40      1.13 o
   4   1   9        8.26       13.23      0.40 o
   5   1   9      113.06      104.90      2.31 o
   6   1   9        3.01        3.61      0.26 o
  -8   2   9       72.16       77.30      4.66 o
  -7   2   9        0.31        0.68      0.28 o
  -5   2   9       23.78       21.95      1.59 o
  -4   2   9      159.02      158.22      5.35 o
  -3   2   9        0.69        1.72      0.25 o
  -2   2   9        7.69        8.17      0.41 o
  -1   2   9       18.75       18.27      0.70 o
   0   2   9       59.23       58.74      1.55 o
   1   2   9        0.15        0.52      0.17 o
   2   2   9       75.29       80.19      1.86 o
   3   2   9       16.77       15.48      0.42 o
   4   2   9        3.14        3.62      0.32 o
   5   2   9        4.49        5.21      0.37 o
  -7   3   9       56.30       51.68      1.53 o
  -6   3   9       52.90       56.61      1.32 o
  -5   3   9       30.10       30.81      0.78 o
  -4   3   9       77.82       75.78      1.75 o
  -3   3   9        5.03        5.46      0.30 o
  -2   3   9        0.28        2.09      0.30 o
  -1   3   9      325.75      308.48      7.23 o
   0   3   9       68.97       74.27      1.86 o
   1   3   9       12.10       16.04      0.49 o
   2   3   9        1.26        2.79      0.24 o
   3   3   9        1.31        1.87      0.18 o
   4   3   9       17.37       16.22      1.02 o
  -6   4   9        0.06        0.51      0.12 o
  -5   4   9       37.55       37.63      1.09 o
  -4   4   9       29.04       34.28      1.32 o
  -3   4   9        3.13        5.47      0.64 o
  -2   4   9        2.64        3.60      0.27 o
  -1   4   9        0.25        0.60      0.13 o
   0   4   9      115.35      125.73      2.83 o
   1   4   9        1.64        1.61      0.16 o
   2   4   9       85.43       87.60      2.39 o
   3   4   9       18.69       18.29      0.61 o
  -3   5   9        0.16        0.57      0.16 o
  -2   5   9        9.75       12.10      0.41 o
  -1   5   9        0.01        1.45      0.28 o
   0   5   9       18.02       16.03      0.66 o
  -7   0  10        0.02        0.60      0.26 o
  -6   0  10       80.75       69.04      4.08 o
  -5   0  10       19.08       16.98      1.22 o
  -4   0  10       53.23       38.53      2.41 o
  -3   0  10        4.32        2.64      0.45 o
  -2   0  10       72.60       45.34      2.81 o
  -1   0  10       73.14       55.09      3.35 o
   0   0  10       19.33       14.19      0.76 o
   1   0  10       21.76       17.43      0.67 o
   2   0  10        3.45        3.62      0.28 o
   3   0  10        4.90        6.05      0.33 o
   4   0  10       22.29       18.60      0.67 o
  -7   1  10        1.78        2.04      0.37 o
  -6   1  10       43.97       35.16      2.24 o
  -5   1  10       45.33       34.31      2.18 o
  -4   1  10       53.89       41.51      2.61 o
  -3   1  10       25.52       23.73      1.62 o
  -2   1  10        2.87        2.75      0.45 o
  -1   1  10        3.20        3.13      0.27 o
   0   1  10       71.11       65.18      1.81 o
   1   1  10        9.45       11.43      0.38 o
   2   1  10       41.64       41.84      0.92 o
   3   1  10       14.02       13.10      0.36 o
   4   1  10        1.47        2.37      0.16 o
  -6   2  10        0.23        0.28      0.20 o
  -5   2  10       18.46       18.00      1.30 o
  -4   2  10        2.41        2.20      0.31 o
  -3   2  10       34.63       29.58      2.32 o
  -2   2  10       24.03       18.59      0.69 o
  -1   2  10       10.75        7.73      0.38 o
   0   2  10       25.70       20.40      0.65 o
   1   2  10       29.51       27.11      0.70 o
   2   2  10        0.51        0.65      0.11 o
   3   2  10        6.96        7.29      0.26 o
  -5   3  10        4.13        2.92      0.28 o
  -4   3  10        6.39        4.13      0.25 o
  -3   3  10        2.77        4.77      0.46 o
  -2   3  10        5.35        5.97      0.38 o
  -1   3  10        1.49        1.18      0.16 o
   0   3  10       17.44       13.28      0.45 o
   1   3  10       14.32       10.33      0.43 o
   2   3  10        0.48        1.07      0.16 o
  -2   4  10        0.16        0.30      0.11 o
  -1   4  10        7.89        7.05      0.31 o
  -4   1  11        0.73        0.99      0.34 o
  -3   1  11        2.65        1.55      0.26 o
  -2   1  11       82.06       74.95      8.09 o
  -1   1  11        0.24        1.27      0.18 o
   0   1  11        6.67        8.54      0.30 o
  -3   2  11        8.09        5.67      0.60 o
  -2   2  11        0.04        0.10      0.14 o
  -1   2  11        0.79        0.96      0.24 o
 
